# Supplementary material for: The First Observation of the Filamentous Fungus Neurospora crassa Growing in the Roots of the Grass Brachypodium distachyon
Source: J Fungi (Basel). 2024 Jul 14;10(7):487. doi: 10.3390/jof10070487 (PMC11278470; doi:10.3390/jof10070487)
Supplement: Supplementary file 1 [file jof-10-00487-s001.zip]

Archive with 1 entries (1 files):
- jof-3079855-supplementary.pdf
